# Supplementary material for: Macroecological scale effects of biodiversity on ecosystem functions under environmental change
Source: Ecol Evol. 2016 Mar 16;6(8):2579–93. doi: 10.1002/ece3.2036 (PMC4798165; doi:10.1002/ece3.2036)
Supplement: Supplementary file 4 — Appendix S1. Additional table and figures for case study of MB–EF relationships for trees across an elevation gradient. Table S1. The 30 most common tree species in southeastern Australia used to create Fig. 3 in the main text, showing the number of georeferenced records from the Atlas of living Australia (ALA) with a spatial error <2 km, occurring within native vegetation and recorded since 1970. [file ECE3-6-2579-s004.xlsx]

## Sheet: Sheet1
species	ALA records	aboveground biomass (tonnes per ha-1)
Angophora floribunda	6875	176
Callitris glaucophylla	9789	39
Corymbia maculata	3579	287
Corymbia gummifera	7049	261
Eucalyptus agglomerata	2415	327
Eucalyptus albens	3772	161
Eucalyptus bridgesiana	1942	96
Eucalyptus camaldulensis	7788	47
Eucalyptus cypellocarpa	5141	274
Eucalyptus dalrympleana	5,448	133
Eucalyptus dealbata	2,214	50
Eucalyptus delegatensis	7108	447
Eucalyptus dives	3796	193
Eucalyptus dwyeri	1858	12
Eucalyptus elata	1584	176
Eucalyptus fastigata	2302	340
Eucalyptus largiflorens	2933	50
Eucalyptus macrorhyncha	5868	136
Eucalyptus microcarpa	2565	61
Eucalyptus mannifera	2257	61
Eucalyptus melliodora	3836	176
Eucalyptus muelleriana	2642	327
Eucalyptus obliqua	17,933	493
Eucalyptus pauciflora	5174	143
Eucalyptus radiata	6196	133
Eucalyptus rossii	1903	62
Eucalyptus rubida	2,077	130
Eucalyptus sideroxylon	1368	114
Eucalyptus sieberi	7,597	298
Eucalyptus viminalis	11258	282
